# Supplementary material for: Perceptions of self-monitoring dietary intake according to a plate-based approach: A qualitative study
Source: PLoS One. 2023 Nov 28;18(11):e0294652. doi: 10.1371/journal.pone.0294652 (PMC10683993; doi:10.1371/journal.pone.0294652)
Supplement: S4 Appendix — (ZIP) [file pone.0294652.s004.zip]

Archive with 22 entries (21 files):
- Anonymized GP Transcripts/
- __MACOSX/._Anonymized GP Transcripts
- Anonymized GP Transcripts/iCANPlate-GP-focus-Group-7.docx
- __MACOSX/Anonymized GP Transcripts/._iCANPlate-GP-focus-Group-7.docx
- Anonymized GP Transcripts/.DS_Store
- __MACOSX/Anonymized GP Transcripts/._.DS_Store
- Anonymized GP Transcripts/iCANPlate-GP-focus-Group-1.docx
- __MACOSX/Anonymized GP Transcripts/._iCANPlate-GP-focus-Group-1.docx
- Anonymized GP Transcripts/Icanplate-gp-focus-group-3.docx
- __MACOSX/Anonymized GP Transcripts/._Icanplate-gp-focus-group-3.docx
- Anonymized GP Transcripts/ICANPlate-GP-Focus-Group-2.docx
- __MACOSX/Anonymized GP Transcripts/._ICANPlate-GP-Focus-Group-2.docx
- Anonymized GP Transcripts/iCANNPlate-GP-Focus-Group-6.docx
- __MACOSX/Anonymized GP Transcripts/._iCANNPlate-GP-Focus-Group-6.docx
- Anonymized GP Transcripts/iCANPlate-GP-focus-Group-5.docx
- __MACOSX/Anonymized GP Transcripts/._iCANPlate-GP-focus-Group-5.docx
- Anonymized GP Transcripts/iCANPlate-GP-focus-Group-9.docx
- __MACOSX/Anonymized GP Transcripts/._iCANPlate-GP-focus-Group-9.docx
- Anonymized GP Transcripts/Icanplate-gp-focus-group-8.docx
- __MACOSX/Anonymized GP Transcripts/._Icanplate-gp-focus-group-8.docx
- Anonymized GP Transcripts/iCANPlate-GP-focus-Group-4.docx
- __MACOSX/Anonymized GP Transcripts/._iCANPlate-GP-focus-Group-4.docx
