# Supplementary material for: Perceptions of self-monitoring dietary intake according to a plate-based approach: A qualitative study
Source: PLoS One. 2023 Nov 28;18(11):e0294652. doi: 10.1371/journal.pone.0294652 (PMC10683993; doi:10.1371/journal.pone.0294652)
Supplement: S5 Appendix — (ZIP) [file pone.0294652.s005.zip]

Archive with 16 entries (15 files):
- Anonymized RD Focus Groups/
- __MACOSX/._Anonymized RD Focus Groups
- Anonymized RD Focus Groups/iCANPlate-RD-Focus-Group-7.docx
- __MACOSX/Anonymized RD Focus Groups/._iCANPlate-RD-Focus-Group-7.docx
- Anonymized RD Focus Groups/iCANPlate-RD-Focus-Group-6.docx
- __MACOSX/Anonymized RD Focus Groups/._iCANPlate-RD-Focus-Group-6.docx
- Anonymized RD Focus Groups/Icanplate-rd-focus-group-1.docx
- __MACOSX/Anonymized RD Focus Groups/._Icanplate-rd-focus-group-1.docx
- Anonymized RD Focus Groups/iCANPlate-RD-Focus-Group-3.docx
- __MACOSX/Anonymized RD Focus Groups/._iCANPlate-RD-Focus-Group-3.docx
- Anonymized RD Focus Groups/Icanplate-rd-focus-group-2.docx
- __MACOSX/Anonymized RD Focus Groups/._Icanplate-rd-focus-group-2.docx
- Anonymized RD Focus Groups/iCANPlate-RD-Focus-Group-5.docx
- __MACOSX/Anonymized RD Focus Groups/._iCANPlate-RD-Focus-Group-5.docx
- Anonymized RD Focus Groups/iCANPlate-RD-Focus-Group-4.docx
- __MACOSX/Anonymized RD Focus Groups/._iCANPlate-RD-Focus-Group-4.docx
